# Supplementary material for: Structural and Functional Responses of the Heteromorphic Leaves of Different Tree Heights on Populus euphratica Oliv. to Different Soil Moisture Conditions
Source: Plants (Basel). 2022 Sep 12;11(18):2376. doi: 10.3390/plants11182376 (PMC9505870; doi:10.3390/plants11182376)
Supplement: Supplementary file 1 [file plants-11-02376-s001.zip]

Archive with 1 entries (1 files):
- plants-1914658-supplementary.pdf
